# Supplementary material for: Highly Thermally Conductive Epoxy Composites with AlN/BN Hybrid Filler as Underfill Encapsulation Material for Electronic Packaging
Source: Polymers (Basel). 2022 Jul 21;14(14):2950. doi: 10.3390/polym14142950 (PMC9320615; doi:10.3390/polym14142950)
Supplement: Supplementary file 1 [file polymers-14-02950-s001.zip]

Archive with 1 entries (1 files):
- polymers-1805184-supplementary.mp4
